# Supplementary material for: The Impact of Surface Chemistry and Synthesis Conditions on the Adsorption of Antibiotics onto MXene Membranes
Source: Molecules. 2023 Dec 26;29(1):148. doi: 10.3390/molecules29010148 (PMC10780216; doi:10.3390/molecules29010148)
Supplement: Supplementary file 1 [file molecules-29-00148-s001.zip]

Archive with 1 entries (1 files):
- molecules-2721162-supplementary.pdf
